# Supplementary material for: Bis-thiobarbiturates as Promising Xanthine Oxidase Inhibitors: Synthesis and Biological Evaluation
Source: Biomedicines. 2021 Oct 11;9(10):1443. doi: 10.3390/biomedicines9101443 (PMC8533253; doi:10.3390/biomedicines9101443)
Supplement: Supplementary file 1 [file biomedicines-09-01443-s001.zip]

Archive with 1 entries (1 files):
- biomedicines-1400551-supplementary.pdf
